# Supplementary material for: Effectiveness of Bioactive Compound as Antibacterial and Anti-Quorum Sensing Agent from Myrmecodia pendans: An In Silico Study
Source: Molecules. 2021 Apr 23;26(9):2465. doi: 10.3390/molecules26092465 (PMC8122932; doi:10.3390/molecules26092465)
Supplement: Supplementary file 1 [file molecules-26-02465-s001.zip]

Archive with 1 entries (1 files):
- molecules-1099564-supplementary.pdf
